# Supplementary material for: Can We Predict Prostate Cancer Metastasis Based on Biomarkers? Where Are We Now?
Source: Int J Mol Sci. 2023 Aug 7;24(15):12508. doi: 10.3390/ijms241512508 (PMC10420177; doi:10.3390/ijms241512508)
Supplement: Supplementary file 1 [file ijms-24-12508-s001.zip]

Archive with 1 entries (1 files):
- ijms-2531188-supplementary.pdf
